# Supplementary material for: Gut Pathology and Responses to the Microsporidium Nosema ceranae in the Honey Bee Apis mellifera
Source: PLoS One. 2012 May 18;7(5):e37017. doi: 10.1371/journal.pone.0037017 (PMC3356400; doi:10.1371/journal.pone.0037017)
Supplement: Table S1 — List of honey bee genes differentially expressed after N. ceranae parasitism. The M-value- log2 fold change and the q-value are given for each gene. Corresponding honey bee genes and Drosophila orthologs are shown. (XLSX) [file pone.0037017.s002.xlsx]

## Sheet: TableS1
Honey bee genes	Drosophila orthologs	M-value	q-value
GB16848	/	-1.88898	0.0145753
GB13267	/	-1.41156	0.0145753
GB16836	CG13248	-1.31127	0.0394182
GB18106	CG8552	-1.24869	0.0177383
GB10437	Furin 1	-1.1675	0.0177383
GB18284	α Mannosidase I	-1.11358	0.0145753
GB18435	CG1212	-1.09237	0.0463612
GB19547	CG3409	-1.0819	0.0145753
GB14857	hairy	-1.07847	0.0296928
GB16811	gustavus	-1.06174	0.0413471
GB19294	Keren	-1.03192	0.0181904
GB11364	Ecdysone-induced protein 75B	-1.03092	0.0216463
GB14314	santa-maria	-1.02876	0.0800456
GB14128	CG32264	-1.02872	0.0463612
GB11122	PAPS synthetase	-1.02136	0.0177383
GB16799	CG31140	-1.01374	0.0337394
GB16012	rugose	-1.01318	0.0216463
GB18582	CG5541	-1.00659	0.0287726
GB13544	cornetto	-0.990347	0.0177383
GB18723	CG32052	-0.974846	0.0216463
GB20055	Na pump alpha subunit	-0.972768	0.0201391
GB14803	Trehalase	-0.957861	0.0296928
GB16292	CG9214	-0.942838	0.0198605
GB12207	Epidermal growth factor receptor	-0.953723	0.0177383
GB30369	/	-0.927383	0.0228741
GB13245	JIL-1	-0.925282	0.024713
GB11900	vrille	-0.983463	0.0184442
GB19901	puckered	-0.922362	0.0234876
GB15647	/	-0.92228	0.046918
GB14216	/	-0.921961	0.0269667
GB11149	/	-0.914059	0.0259545
GB12577	CG8312	-0.903842	0.060829
GB10728	CG4813	-0.900515	0.0177383
GB15780	Protein kinase 61C	-0.900347	0.0712429
GB19929	slit	-0.891043	0.044518
GB18140	/	-0.890092	0.0603123
GB30329	Myosin heavy chain	-0.884079	0.0181904
GB14600	smell impaired 35A	-0.879139	0.0519142
GB14749	Niemann-Pick Type C-1	-0.877874	0.0195934
GB13120	FucTA	-0.869927	0.0541995
GB14141	cheerio	-0.86792	0.0216463
GB12463	armadillo	-0.859134	0.048106
GB19884	heartless	-0.898843	0.0192699
GB11950	Ral guanine nucleotide exchange factor	-0.857207	0.0346482
GB11427	CG4901	-0.854109	0.0192699
GB19937	SoxNeuro	-0.85372	0.0541995
GB19838	jing	-0.85064	0.0216463
GB16569	diminutive	-0.849411	0.0228741
GB17714	/	-0.849098	0.024713
GB16235	CG3973	-0.838094	0.0463612
GB10549	/	-0.835279	0.0581951
GB19835	CG13282	-0.831229	0.0840465
GB17457	/	-0.827684	0.032253
GB19397	/	-0.823077	0.0222199
GB16181	crossveinless c	-0.809754	0.0222199
GB17300	Bestrophin 1	-0.804898	0.0222199
GB16401	basket	-0.801825	0.0287726
GB16014	Semaphorin-2A	-0.799338	0.0234876
GB15653	CG31547	-0.790888	0.0216463
GB19676	CG8165	-0.786744	0.0276266
GB17017	Organic anion transporting polypeptide 33Eb	-0.786723	0.026855
GB15600	/	-0.781662	0.0216463
GB12884	CG17090	-0.781224	0.0930518
GB19546	/	-0.780913	0.0240604
GB30186	CG1862	-0.780145	0.0583246
GB16444	CG10737	-0.801331	0.0216463
GB18866	/	-0.773412	0.0945972
GB15750	CG31998	-0.770659	0.024713
GB17403	Ca2+-channel-protein-β-subunit	-0.769859	0.0608546
GB14273	neuralized	-0.769199	0.0540304
GB10309	CG32000	-0.768718	0.0287726
GB30491	/	-0.766901	0.0730235
GB11407	β Spectrin	-0.76659	0.0223251
GB17301	/	-0.766147	0.0216463
GB16666	Ets at 98B	-0.750969	0.0740322
GB14027	labial	-0.75011	0.024713
GB10342	tweety	-0.744406	0.0486533
GB19698	Na+-driven anion exchanger 1	-0.742063	0.0261769
GB18078	CG9646	-0.74042	0.0987942
GB10792	Germinal centre kinase III	-0.738929	0.0689951
GB13816	Calmodulin-binding transcription activator	-0.738475	0.0345332
GB18153	/	-0.737736	0.0243813
GB15947	/	-0.737356	0.0583246
GB13335	CG4752	-0.735929	0.0883947
GB17210	smooth	-0.735411	0.0749807
GB17876	Calcium ATPase at 60A	-0.73243	0.0376159
GB19706	/	-0.731757	0.0341366
GB15993	CG31145	-0.729521	0.0282002
GB16688	Cyclin-dependent kinase 4	-0.729001	0.024713
GB20120	CG5712	-0.728401	0.0478116
GB30298	/	-0.727667	0.0287726
GB14741	CG8785	-0.726592	0.0296928
GB16556	/	-0.720891	0.0989407
GB15740	/	-0.720733	0.0471217
GB17258	CG9098	-0.712449	0.0287726
GB10751	tramtrack	-0.710776	0.0463612
GB18706	serrano	-0.708636	0.04847
GB17182	/	-0.706139	0.0292831
GB12987	enhanced adult sensory threshold	-0.706032	0.0713283
GB19918	CG5036	-0.705587	0.0259545
GB30128	Adherens junction protein p120	-0.705266	0.0259545
GB19092	CG4238	-0.702247	0.0287726
GB11999	dally-like	-0.702044	0.0840465
GB18785	found in neurons	-0.701354	0.0712429
GB10070	/	-0.699104	0.052098
GB30149	/	-0.69827	0.024713
GB16457	u-shaped	-0.693275	0.0748901
GB12564	Synapsin	-0.692442	0.0463071
GB10929	CG42458	-0.691929	0.052098
GB18299	/	-0.689014	0.0712429
GB12936	CG32137	-0.681111	0.0747644
GB15886	milton	-0.680748	0.0858115
GB12810	CG32369	-0.678539	0.03059
GB17328 (Mblk-1)	CG18389	-0.675547	0.052098
GB12798	CG5582	-0.672921	0.0464433
GB13145	/	-0.670478	0.0712429
GB11731	Muscle-specific protein 300	-0.669491	0.0547484
GB18394 (foraging)	foraging	-0.668382	0.0704114
GB15295	Pituitary homeobox 1 homolog	-0.667864	0.0730235
GB17989	shotgun	-0.665163	0.066861
GB14111	/	-0.662686	0.0598385
GB19994	CG32809	-0.657773	0.042783
GB18613	pointed	-0.655369	0.0572734
GB13224	Multi drug resistance 49	-0.651349	0.0391119
GB11426	CG14992	-0.650262	0.0365355
GB16363	CG42674	-0.647875	0.0652327
GB14793	CG11221	-0.646104	0.0839375
GB10030	CG33298	-0.64443	0.0523473
GB18409	CG6154	-0.642144	0.0730235
GB30053	CG33521	-0.636915	0.0659788
GB10529	/	-0.634224	0.0893331
GB18065	sulfateless	-0.628877	0.0717857
GB10648	crossveinless 2	-0.628278	0.0540304
GB17128	CG7879	-0.624087	0.0848474
GB16507	CG1600	-0.623921	0.0858115
GB17701	Sulfated	-0.615293	0.0541995
GB12589	CG3921	-0.614237	0.0478116
GB14817	schizo	-0.613447	0.052098
GB15012	/	-0.612023	0.0516947
GB11452	CG33208	-0.610177	0.0748901
GB11634	Hormone receptor-like in 39	-0.608494	0.0651956
GB11241	/	-0.604957	0.0990315
GB10445	Rapgap1	-0.604767	0.0713033
GB14967	Dystroglycan	-0.603716	0.0484246
GB19606	Muscle LIM protein at 60A	-0.603532	0.0478116
GB16723	Picot	-0.602171	0.0748901
GB11625	Semaphorin-5c	-0.597931	0.0613568
GB18384	vein	-0.596275	0.0478116
GB20061	/	-0.596145	0.0990315
GB11276	CG3216	-0.586485	0.066861
GB13893	CG9220	-0.585289	0.0990076
GB19687	/	-0.581236	0.0751218
GB17247	Olig family	-0.580527	0.0623684
GB15061	retinal degeneration B	-0.580126	0.052098
GB11129	six-banded	-0.578857	0.0839375
GB16373	polypeptide GalNAc transferase 5	-0.575779	0.0832465
GB10504	pumilio	-0.577471	0.0652327
GB13612	CG34355	-0.570135	0.066861
GB10229	/	-0.565107	0.0883947
GB30517	/	-0.557769	0.0871733
GB17759	distracted	-0.555767	0.0712429
GB14729	/	-0.554611	0.0982615
GB14180	CG13375	-0.550287	0.0754702
GB13853	Dystrophin	-0.545774	0.0749807
GB13456	groucho	-0.543676	0.0649301
GB18175	/	-0.543394	0.0848474
GB12765	frizzled 2	-0.541252	0.0832465
GB16601	toutatis	-0.529425	0.0730235
GB12185	lethal (2) 01289	-0.521772	0.0840385
GB15532	CG34383	-0.516455	0.0956163
GB30071	CG18408	-0.563169	0.0882769
GB17356	/	-0.5121	0.0712429
GB15098	CG34401	-0.509729	0.0764639
GB18077	CG31004	-0.504326	0.0800456
GB13229	Z band alternatively spliced PDZ-motif protein 52	-0.497979	0.0941317
GB10724	/	0.475004	0.0971398
GB11683	CG3446	0.483084	0.0990076
GB16809	CG6836	0.483093	0.0990076
GB11926	CG13941	0.484194	0.097176
GB14205	CG11267	0.48896	0.0990076
GB13292	CG15629	0.498516	0.096019
GB12035	/	0.513754	0.0903229
GB16485	ATP synthase, subunit d	0.515937	0.0774142
GB11239	/	0.519949	0.0903229
GB18955	Glutathione peroxidase	0.521949	0.0992352
GB14901	CG17996	0.525942	0.0971398
GB15333	Adenylate kinase-3	0.529024	0.0840465
GB14559	/	0.529028	0.0689951
GB13565	/	0.530639	0.0730235
GB11759	mitochondrial ribosomal protein S14	0.530663	0.0992352
GB14302	/	0.532066	0.0666706
GB10365	Calpain C	0.533864	0.0712429
GB14572	/	0.538239	0.0990315
GB17060	Protein LSM12 homolog A	0.538774	0.0892629
GB18522	sinuous	0.539397	0.0971398
GB11978	visgun	0.542931	0.066861
GB18376	/	0.544407	0.0784991
GB11150	CG17856	0.545508	0.0982784
GB10186	/	0.548146	0.0848474
GB14185	CG5599	0.548286	0.0993981
GB15826	CG9588	0.550856	0.0730235
GB15202	CG1349	0.554102	0.0903229
GB16424	CG3168	0.55414	0.0541995
GB12896	/	0.554829	0.0982784
GB17646	CG7365	0.556481	0.0989588
GB16665	CG3040	0.556701	0.066861
GB12849	CG11069	0.559009	0.0730235
GB11087	CG5377	0.559025	0.0543554
GB10907	Inositol 1,4,5-triphosphate kinase 1	0.559173	0.0668775
GB13688	CG30035	0.560441	0.0548746
GB30195	CG34417	0.495713	0.0848474
GB10723	CG4325	0.564005	0.0540304
GB19658	CG7382	0.56621	0.0941154
GB16802	CG5446	0.569438	0.0840465
GB11005	CG5676	0.57037	0.0637839
GB16650	/	0.572664	0.0689951
GB18931	CG6225	0.574352	0.0737536
GB17789	Histone H4 replacement	0.574353	0.0717857
GB19735	Niemann-Pick Type C-2	0.57517	0.0573766
GB12779	vihar	0.578499	0.0903229
GB19230	/	0.582093	0.0577297
GB12875	CG6666	0.583114	0.0623684
GB10197	CG2264	0.583964	0.0712429
GB17584	/	0.584155	0.0848474
GB19716	Sarcoglycan beta	0.584926	0.0668775
GB13257	Transporter	0.587723	0.0930518
GB17992	/	0.591387	0.0452374
GB13852	CG3246	0.591895	0.0924701
GB12327	CG8665	0.592585	0.0652327
GB30125	/	0.59517	0.0554301
GB18082	/	0.59795	0.0695811
GB11698	CG1299	0.601893	0.0478116
GB16697	/	0.602179	0.0701206
GB11710	RING-box protein 1A	0.605028	0.0730235
GB17478	CG7777	0.607696	0.066861
GB18505	Tetraspanin 97E	0.607778	0.0548746
GB15673	CG14196	0.60783	0.0576877
GB10055	CG30157	0.611017	0.052098
GB18694	/	0.612049	0.0774142
GB18683	Annexin IX	0.616675	0.0638523
GB17041	Rhythmically expressed gene 2	0.617225	0.0970783
GB11767	CG7047	0.621949	0.0471217
GB17752	CG31100	0.623576	0.0858115
GB19932	pickpocket 23	0.628942	0.0478116
GB16911	Excitatory amino acid transporter 1	0.630045	0.0713033
GB10795	CG8839	0.630201	0.0633992
GB11446	CG13937	0.622019	0.0450127
GB14578	/	0.638497	0.0510048
GB14528	CG2680	0.641048	0.0704685
GB15793 (CYP6AS4)	/	0.64346	0.0296928
GB30409	/	0.603554	0.0484348
GB10466 (CYP6BC1)	/	0.645347	0.0296928
GB30515	CG6927	0.567698	0.0609024
GB15494	/	0.655997	0.04349
GB12374	CG9149	0.65801	0.0848474
GB19828	/	0.665298	0.052098
GB12128	CG8420	0.668233	0.0993981
GB12977	p16-ARC	0.672188	0.0730235
GB30227	Catalase	0.581412	0.0697119
GB16599	/	0.678888	0.0296928
GB30417	Cuticular protein 65Av	0.679021	0.0391119
GB13291	CG30051	0.683526	0.0623684
GB15319	Slowpoke binding protein	0.685165	0.0345332
GB15299 (fatty acid binding protein)	CG6782	0.687427	0.0282811
GB13332	Phosphotriesterase-related protein	0.690779	0.024713
GB19995	/	0.691154	0.052098
GB20002	CG10527	0.693138	0.024713
GB11370	CG31664	0.69393	0.0253432
GB15517	CG10337	0.694076	0.082791
GB13936	CG9269	0.695694	0.0902712
GB19452	Gram-negative bacteria binding protein 2	0.697006	0.024713
GB15546	UDP-glycosyltransferase 35b	0.697391	0.0694486
GB12470	CG11334	0.712376	0.024713
GB13255	Tetraspanin 66E	0.715759	0.052098
GB11465	Multiple inositol polyphosphate phosphatase 1	0.722092	0.0504421
GB16587	/	0.725078	0.0884167
GB19017 (alpha-glucosidase)	CG14935	0.734196	0.0222199
GB15841	/	0.738202	0.0659788
GB13299 (odorant binding protein 12)	/	0.738484	0.052098
GB14094 (corticotropin releasing hormone binding protein)	CG15537	0.741353	0.0287726
GB20087	/	0.744539	0.0556218
GB18699	CG8271	0.747974	0.0652327
GB11304	CG16854	0.749675	0.0228741
GB15768	Flavin-containing monooxygenase 1	0.726608	0.0668775
GB10793	/	0.752008	0.0222199
GB10545 (troponin C type I)	Troponin C at 73F	0.759868	0.0259545
GB30385	/	0.763827	0.0463612
GB14306	/	0.76616	0.0216463
GB18089	CG17044	0.776898	0.0287726
GB19478	CG42269	0.777701	0.024713
GB10018	Sarcoplasmic calcium-binding protein 2	0.783316	0.0559032
GB15970	/	0.786358	0.0243072
GB14349	/	0.788778	0.0391993
GB15002	CG42366	0.795428	0.0463612
GB14047	/	0.799096	0.0222199
GB11650	/	0.801067	0.024713
GB12831	CG9328	0.745627	0.0645087
GB19754	/	0.805323	0.0287726
GB12337	/	0.805898	0.0222199
GB12932	CG4797	0.809688	0.0354798
GB13695	CG1441	0.810993	0.0212498
GB15810	/	0.825095	0.0541995
GB13722	/	0.833522	0.0668775
GB12125	CG6465	0.836009	0.0216463
GB10080	/	0.837326	0.0298015
GB18816	CG17664	0.848123	0.0730235
GB15176	CG17029	0.856715	0.0234876
GB19701	/	0.87717	0.0177383
GB19914	CG5056	0.877425	0.0282002
GB11572	Inositol-3-phosphate synthase	0.882996	0.0422865
GB16582	/	0.896016	0.0240604
GB16218	sluggish A	0.896179	0.024713
GB18760	CG7322	0.902289	0.0253432
GB18709	CG15449	0.904878	0.0712429
GB13166	/	0.909884	0.035676
GB17289	/	0.912296	0.0259545
GB17185	/	0.91411	0.0181904
GB16686	/	0.933197	0.0463612
GB11064	/	0.942764	0.052098
GB11439	/	0.974946	0.0177383
GB17823	CG32263	0.975727	0.024713
GB12762	/	0.982495	0.024713
GB13505	CG18003	0.993346	0.0177383
GB10890	/	0.997562	0.0145753
GB13235	CG7402	1.01379	0.0216463
GB30333	/	1.03272	0.0990315
GB17692	CG4288	1.03418	0.0177383
GB11403	CG6414	1.04153	0.0181904
GB15411	/	1.10051	0.0223251
GB15990 (FABP-like protein )	/	1.11655	0.0253432
GB13195	/	1.1189	0.0145753
GB12705	CG30101	1.14051	0.042691
GB10902	CG6293	1.24421	0.0145753
GB13230	/	1.27195	0.0145753
GB17633	beat-VI	1.37793	0.0145753
GB12176	CG5326	1.72748	0.0216463
