# Supplementary material for: Gut Pathology and Responses to the Microsporidium Nosema ceranae in the Honey Bee Apis mellifera
Source: PLoS One. 2012 May 18;7(5):e37017. doi: 10.1371/journal.pone.0037017 (PMC3356400; doi:10.1371/journal.pone.0037017)
Supplement: Table S3 — List of genes integrated within the gene network downregulated by N. ceranae parasitism (see Figure 4). GB accession number, fly orthologs and M-and q-values are shown. (XLSX) [file pone.0037017.s004.xlsx]

## Sheet: Table S3
Bee name	Fly name	Fly symbol	M	qvalue
GB14857	hairy	hairy	-1.07847	0.0296928
GB16811	gustavus	gus	-1.06174	0.0413471
GB19294	Keren	Krn	-1.03192	0.0181904
GB16012	rugose	rg	-1.01318	0.0216463
GB12207	Epidermal growth factor receptor	egfr	-0.953723	0.0177383
GB13245	JIL-1	JIL-1	-0.925282	0.024713
GB19901	puckered	puc	-0.922362	0.0234876
GB19884	heartless	HTL	-0.898843	0.0192699
GB19929	slit	sli	-0.891043	0.044518
GB12463	armadillo	arm	-0.859134	0.048106
GB11950	Ral guanine nucleotide exchange factor	Rgl	-0.857207	0.0346482
GB19937	SoxNeuro	SoxN	-0.85372	0.0541995
GB19838	jing	jing	-0.85064	0.0216463
GB16569	diminutive	dm	-0.849411	0.0228741
GB16401	basket	bsk	-0.801825	0.0287726
GB11407	β Spectrin	beta-Spec	-0.76659	0.0223251
GB10792	Germinal centre kinase III	GckIII	-0.738929	0.0689951
GB16688	Cyclin-dependent kinase 4	Cdk4	-0.729001	0.024713
GB10751	tramtrack	ttk	-0.710776	0.0463612
GB30128	Adherens junction protein p120	p120ctn	-0.705266	0.0259545
GB11999	dally-like	dlp	-0.702044	0.0840465
GB16457	u-shaped	ush	-0.693275	0.0748901
GB12936	CG32137	CG32137	-0.681111	0.0747644
GB15886	milton	milt	-0.680748	0.0858115
GB12810	CG32369	CG32369	-0.678539	0.03059
GB18394	foraging	For	-0.668382	0.0704114
GB17989	shotgun	shg	-0.665163	0.066861
GB18613	pointed	pnt	-0.655369	0.0572734
GB18065	sulfateless	sfl	-0.628877	0.0717857
GB14817	schizo	siz	-0.613447	0.052098
GB14967	Dystroglycan	Dg	-0.603716	0.0484246
GB18384	vein	vn	-0.596275	0.0478116
GB13456	groucho	gro	-0.543676	0.0649301
GB12765	frizzled 2	fz2	-0.541252	0.0832465
