# Supplementary material for: Gut Pathology and Responses to the Microsporidium Nosema ceranae in the Honey Bee Apis mellifera
Source: PLoS One. 2012 May 18;7(5):e37017. doi: 10.1371/journal.pone.0037017 (PMC3356400; doi:10.1371/journal.pone.0037017)
Supplement: Table S4 — List of N. ceranae probes significantly expressed. The M-value- log2 fold change and the q-value are given for each probe. Pfam and BLAST data on Encephalitozoon cuniculi genome originated from Cornman et al. [66]. (XLSX) [file pone.0037017.s005.xlsx]

## Sheet: Table S4
Probe ID	Gene ID	PFAM	BLAST	M-value	q-value
NC000015_25755FS000019980	NcORF-00337	S-adenosylmethionine synthetase, C-te (2.90E-081)	S. cerevisiae: S-adenosylmethionine synthetase, catalyzes transfer of the adenosyl group of ATP to the sulfur atom of methionine; one of two differentially regulated isozymes (Sam1p and Sam2p); Sam2p (7.00E-120)	1.45659	0.0675418
NC000175_7705FS000005203	NcORF-01589	ThiF family (8.00E-043)	E. cuniculi: UBIQUITIN-ACTIVATING ENZYME E1	1.46527	0.0651335
NC000075_12577FS000000782	NcORF-01025	RNA polymerase Rpb2, domain (8.50E-193)	E. cuniculi: DNA-DIRECTED RNA POLYMERASE II SECOND LARGEST SUBUNIT	1.47879	0.048904
NC000010_28743FS000009872	NcORF-00245	Ribosomal Proteins L2, C-terminal doma (2.30E-033)	E. cuniculi: 60S ribosomal protein L8	1.48889	0.0595086
NC000003_44937FS000014282	NcORF-00087	Elongation factor Tu GTP binding domain (2.20E-063)	E. cuniculi: TRANSLATION ELONGATION FACTOR 2	1.52361	0.0427213
NC000080_12260FS000000294	NcORF-01068	Ubiquitin-conjugating enzyme (1.50E-055)	E. cuniculi: UBIQUITIN CONJUGATING ENZYME E2-16kDa	1.55887	0.0436497
NC000021_21707FS000007269	NcORF-00438	MCM2/3/5 family (1.20E-132)	E. cuniculi: DNA REPLICATION LICENSING FACTOR MCM4	1.5671	0.0388056
NC000168_7822FS000005171	NcORF-01566	.	E. cuniculi: PROTEASOME REGULATORY SUBUNIT YTA6 OF THE AAA FAMILY OF ATPASES	1.57174	0.0608369
NC000064_15146FS000004177	NcORF-00941	MCM2/3/5 family (7.20E-190)	E. cuniculi: DNA REPLICATION LICENSING FACTOR MCM2	1.58098	0.0830725
NC000127_9606FS000008597	NcORF-01383	ATPase family associated with various (8.50E-075)	E. cuniculi: HSP 101 RELATED PROTEIN	1.58155	0.0887759
NC000083_11868FS000006564	NcORF-01092	ATPase family associated with various (1.30E-085)	E. cuniculi: ATPase	1.59187	0.0685057
NC000084_11825FS000004096	NcORF-01097	Tubulin/FtsZ family, GTPase domain (2.20E-098)	E. cuniculi: TUBULIN BETA CHAIN	1.60825	0.0227516
NC000047_17039FS000011030	NcORF-00773	Uncharacterised ACR, YagE family COG1 (2.10E-077)	E. cuniculi: similarity to HYPOTHETICAL TRANSMEMBRANE PROTEIN YAGE_SCHPO	1.61889	0.0817643
NC000164_8004FS000005577	NcORF-01550	ADP-ribosylation factor family (1.20E-017)	E. cuniculi: ADP RIBOSYLATION FACTOR-LIKE GTP BINDING PROTEIN	1.62375	0.0574274
NC000045_17399FS000014711	NcORF-00747	ATPase family associated with various (2.70E-004)	E. cuniculi: 26S PROTEASOME REGULATORY SUBUNIT 10	1.63805	0.0700792
NC000020_22137FS000015805	NcORF-00423	TCP-1/cpn60 chaperonin family (2.30E-057)	E. cuniculi: T-COMPLEX PROTEIN 1 ZETA SUBUNIT	1.63877	0.0206757
NC000029_19847FS000017673	NcORF-00560	Proteasome subunit A N-terminal signat (9.30E-007)	E. cuniculi: 26S PROTEASOME SUBUNIT ALPHA-4	1.64386	0.0299454
NC000021_21707FS000005276	NcORF-00435	Rad51 (3.20E-197)	E. cuniculi: DNA REPAIR PROTEIN RAD51 HOMOLOG	1.65709	0.0324186
NC000295_4886FS000000563	NcORF-01897	Elongation factor Tu GTP binding domain (4.20E-064)	E. cuniculi: TRANSLATION ELONGATION FACTOR 1 ALPHA	1.66069	0.0614702
NC000084_11825FS000004271	NcORF-01097	Tubulin/FtsZ family, GTPase domain (2.20E-098)	E. cuniculi: TUBULIN BETA CHAIN	1.70825	0.0154641
NC000005_36805FS000023668	NcORF-00158	Zinc finger, C3HC4 type (RING finger) (8.80E-004)	E. cuniculi: similarity to HYPOTHETICAL INTEGRAL MEMBRANE PROTEIN YQ55_CAEEL	1.72484	0.0628797
NC000193_7106FS000003756	NcORF-01655	Metallo-beta-lactamase superfamily (7.50E-015)	E. cuniculi: similarity to HYPOTHETICAL PROTEIN Y162_METJA	1.74492	0.0186702
NC000020_22137FS000008265	NcORF-00418	Armadillo/beta-catenin-like repeat (1.20E-003)	E. cuniculi: IMPORTIN ALPHA SUBUNIT (KARYOPHERIN)	1.75975	0.0325657
NC000016_24848FS000000564	NcORF-00344	TCP-1/cpn60 chaperonin family (1.80E-006)	E. cuniculi: T COMPLEX PROTEIN 1 EPSILON SUBUNIT	1.76937	0.0148751
NC000063_15153FS000009996	NcORF-00936	Radical SAM superfamily (4.90E-015)	E. cuniculi: similarity to HYPOTHETICAL PROTEIN YB36_METJA	1.78301	0.0717124
NC000264_5403FS000002991	NcORF-01831	Dynamin family (6.60E-075)	E. cuniculi: DYNAMIN-LIKE VACUOLAR PROTEIN SORTING PROTEIN	1.78642	0.0236888
NC000001_65607FS000019215	NcORF-00015	ATPase family associated with various (5.20E-003)	E. cuniculi: 26S PROTEASOME REGULATORY SUBUNIT 7	1.79969	0.0966271
NC000010_28743FS000006296	NcORF-00242	SNF2 family N-terminal domain (5.60E-101)	E. cuniculi: helicase DNA-binding protein	1.8034	0.0138763
NC000175_7705FS000004971	NcORF-01589	ThiF family (8.00E-043)	E. cuniculi: UBIQUITIN-ACTIVATING ENZYME E1	1.80763	0.0450479
NC000247_5648FS000001279	NcORF-01800	RNA polymerase Rpb1, domain (9.70E-166)	E. cuniculi: DNA-DIRECTED RNA POLYMERASE II	1.82204	0.0200241
NC000164_8004FS000005592	NcORF-01550	ADP-ribosylation factor family (1.20E-017)	E. cuniculi: ADP RIBOSYLATION FACTOR-LIKE GTP BINDING PROTEIN	1.83367	0.0816674
NC000127_9606FS000007802	NcORF-01383	ATPase family associated with various (8.50E-075)	E. cuniculi: HSP 101 RELATED PROTEIN	1.83497	0.0179017
NC000024_20906FS000018453	NcORF-00497	Core histone H2A/H2B/H3/H4 (1.80E-010)	E. cuniculi: histone H4	1.83938	0.0257947
NC000075_12577FS000001837	NcORF-01025	RNA polymerase Rpb2, domain (8.50E-193)	E. cuniculi: DNA-DIRECTED RNA POLYMERASE II SECOND LARGEST SUBUNIT	1.83968	0.0378927
NC000150_8497FS000007563	NcORF-01486	MCM2/3/5 family (3.40E-140)	E. cuniculi: DNA REPLICATION LICENSING FACTOR OF THE MCM FAMILY (MCM6)	1.84309	0.0729703
NC000010_28743FS000005646	NcORF-00242	SNF2 family N-terminal domain (5.60E-101)	E. cuniculi: helicase DNA-binding protein	1.84724	0.0642899
NC000048_16997FS000008530	NcORF-00785	.	E. cuniculi: similarity to HYPOTHETICAL WD-REPEAT PROTEIN YN57_yeast	1.8478	0.0227516
NC000040_18116FS000001333	NcORF-00688	tRNA synthetases class II (D, K and N) (5.70E-076)	E. cuniculi: asparagine--tRNA ligase	1.88729	0.0119597
NC000211_6537FS000002667	NcORF-01704	SRP54-type protein, GTPase domain (7.70E-011)	E. cuniculi: SIGNAL RECOGNITION PARTICLE 54kDa SUBUNIT (SRP54)	1.89585	0.0102702
NC000045_17399FS000014491	NcORF-00747	ATPase family associated with various (2.70E-004)	E. cuniculi: 26S PROTEASOME REGULATORY SUBUNIT 10	1.90123	0.00716291
NC000083_11868FS000005503	NcORF-01092	ATPase family associated with various (1.30E-085)	E. cuniculi: ATPase	1.90298	0.0274483
NC000001_65607FS000018745	NcORF-00015	ATPase family associated with various (5.20E-003)	E. cuniculi: 26S PROTEASOME REGULATORY SUBUNIT 7	1.91403	0.020449
NC000295_4886FS000000983	NcORF-01897	Elongation factor Tu GTP binding domain (4.20E-064)	E. cuniculi: TRANSLATION ELONGATION FACTOR 1 ALPHA	1.9216	0.03852
NC000154_8366FS000006004	NcORF-01506	Ribosomal protein S5, C-terminal doma (1.40E-028)	E. cuniculi: 40S RIBOSOMAL PROTEIN S2	1.92653	0.0116466
NC000103_10738FS000008747	NcORF-01220	Plug domain of Sec61p (9.00E-018)	E. cuniculi: ER protein-translation complex subunit alpha	1.93459	0.0152566
NC000015_25755FS000019960	NcORF-00337	S-adenosylmethionine synthetase, C-te (2.90E-081)	S. cerevisiae: S-adenosylmethionine synthetase, catalyzes transfer of the adenosyl group of ATP to the sulfur atom of methionine; one of two differentially regulated isozymes (Sam1p and Sam2p); Sam2p (7.00E-120)	1.93862	0.0046277
NC000014_26276FS000009854	NcORF-00321	TCP-1/cpn60 chaperonin family (8.40E-105)	E. cuniculi: T COMPLEX PROTEIN 1 ETA SUBUNIT	1.96033	0.00451061
NC000010_28743FS000005661	NcORF-00242	SNF2 family N-terminal domain (5.60E-101)	E. cuniculi: helicase DNA-binding protein	1.97172	0.0227967
NC000505_2693FS000002149	NcORF-02189	ATPase family associated with various (4.30E-004)	E. cuniculi: 26S PROTEASOME REGULATORY SUBUNIT 4	1.97902	0.00635069
NC000091_11393FS000008066	NcORF-01137	RNA recognition motif. (a.k.a. RRM, RB (3.20E-005)	E. cuniculi: similarity to 20kDa NUCLEAR CAP BINDING PROTEIN	1.98146	0.0377065
NC000016_24848FS000004512	NcORF-00349	.	E. cuniculi: 60S RIBOSOMAL PROTEIN L19	1.99903	0.0843998
NC000356_3836FS000001859	NcORF-02018	LNS2 (Lipin/Ned1/Smp2) (5.90E-093)	E. cuniculi: similarity to yeast gene INVOLVED IN PLASMID MAINTENACE	2.00168	0.0157596
NC000038_18383FS000002529	NcORF-00667	RNA polymerase Rpb2, domain (6.50E-134)	E. cuniculi: DNA-DIRECTED RNA POLYMERASE I, SECOND LARGEST SUBUNIT	2.0149	0.00203741
NC000272_5233FS000002746	NcORF-01850	MutS domain V (1.10E-070)	E. cuniculi: DNA MISMATCH REPAIR PROTEIN OF THE MUTS FAMILY	2.03278	0.00206246
NC000021_21707FS000007289	NcORF-00438	MCM2/3/5 family (1.20E-132)	E. cuniculi: DNA REPLICATION LICENSING FACTOR MCM4	2.03715	0.00977983
NC000008_29729FS000015153	NcORF-00216	Ribosomal protein L3 (1.30E-096)	E. cuniculi: 60S ribosomal protein L3	2.04293	0.00436985
NC000175_7705FS000005683	NcORF-01589	ThiF family (8.00E-043)	E. cuniculi: UBIQUITIN-ACTIVATING ENZYME E1	2.0441	0.00226053
NC000127_9606FS000007578	NcORF-01383	ATPase family associated with various (8.50E-075)	E. cuniculi: HSP 101 RELATED PROTEIN	2.07179	0.0589883
NC000016_24848FS000000829	NcORF-00344	TCP-1/cpn60 chaperonin family (1.80E-006)	E. cuniculi: T COMPLEX PROTEIN 1 EPSILON SUBUNIT	2.09593	0.0191062
NC000083_11868FS000005133	NcORF-01092	ATPase family associated with various (1.30E-085)	E. cuniculi: ATPase	2.0983	0.00276445
NC000010_28743FS000006521	NcORF-00242	SNF2 family N-terminal domain (5.60E-101)	E. cuniculi: helicase DNA-binding protein	2.11907	0.0138846
NC000045_17399FS000014501	NcORF-00747	ATPase family associated with various (2.70E-004)	E. cuniculi: 26S PROTEASOME REGULATORY SUBUNIT 10	2.13854	0.00198173
NC000287_5022FS000001957	NcORF-01879	TatD related DNase (8.00E-058)	E. cuniculi: similarity to putative DEOXYRIBONUCLEASE OF THE TATD FAMILY	2.14624	0.00779341
NC000016_24848FS000012167	NcORF-00358	Transcription factor TFIIB repeat (1.50E-016)	E. cuniculi: TRANSCRIPTION INITIATION FACTOR TFIIB	2.14638	0.00143674
NC000465_2934FS000001117	NcORF-02141	ATP synthase alpha/beta family, nucleot (9.80E-012)	E. cuniculi: VACUOLAR ATP SYNTHASE SUBUNIT B	2.15407	0.0172233
NC000086_11778FS000010935	NcORF-01114	DNA polymerase family B (3.50E-063)	E. cuniculi: DNA polymerase delta catalytic subunit	2.17118	0.00119957
NC000016_24848FS000004532	NcORF-00349	.	E. cuniculi: 60S RIBOSOMAL PROTEIN L19	2.19335	0.0123845
NC000262_5409FS000004867	NcORF-01825	Tubulin/FtsZ family, GTPase domain (4.20E-102)	E. cuniculi: TUBULIN ALPHA CHAIN	2.2251	0.00106029
NC000083_11868FS000005488	NcORF-01092	ATPase family associated with various (1.30E-085)	E. cuniculi: ATPase	2.23545	0.00283702
NC000083_11868FS000004953	NcORF-01092	ATPase family associated with various (1.30E-085)	E. cuniculi: ATPase	2.25481	0.0227516
NC000003_44937FS000014377	NcORF-00087	Elongation factor Tu GTP binding domain (2.20E-063)	E. cuniculi: TRANSLATION ELONGATION FACTOR 2	2.27317	0.00169567
NC000025_20388FS000010538	NcORF-00508	SNF2 family N-terminal domain (1.30E-101)	E. cuniculi: transcriptional activator	2.28266	0.0102003
NC000126_9632FS000005567	NcORF-01376	AMP-binding enzyme (1.40E-060)	E. cuniculi: LONG CHAIN FATTY ACID CoA LIGASE	2.29969	0.00149715
NC000075_12577FS000001082	NcORF-01025	RNA polymerase Rpb2, domain (8.50E-193)	E. cuniculi: DNA-DIRECTED RNA POLYMERASE II SECOND LARGEST SUBUNIT	2.3129	0.000479156
NC000029_19847FS000010865	NcORF-00556	Ribosomal L37ae protein family (8.30E-035)	E. cuniculi: 60S RIBOSOMAL PROTEIN L37A (L43)	2.32963	0.00903034
NC000169_7776FS000001927	NcORF-01570	Glyceraldehyde 3-phosphate dehydrogenas (9.00E-083)	E. cuniculi: GLYCERALDEHYDE-3-PHOSPHATE DEHYDROGENASE	2.35638	0.00780485
NC000072_13066FS000001553	NcORF-01012	Glycoprotease family (1.10E-061)	E. cuniculi: 0-sialoglycoportein endopeptidase	2.3592	0.0166334
NC000465_2934FS000001097	NcORF-02141	ATP synthase alpha/beta family, nucleot (9.80E-012)	E. cuniculi: VACUOLAR ATP SYNTHASE SUBUNIT B	2.36051	0.00283702
NC000291_4933FS000002245	NcORF-01889	ribosomal L5P family C-terminus (1.90E-043)	E. cuniculi: 60S RIBOSOMAL PROTEIN L11	2.37228	0.00135456
NC000064_15146FS000010298	NcORF-00945	Transketolase, thiamine diphosphate b (1.70E-084)	E. cuniculi: TRANSKETOLASE	2.37419	0.00223047
NC000084_11825FS000003461	NcORF-01097	Tubulin/FtsZ family, GTPase domain (2.20E-098)	E. cuniculi: TUBULIN BETA CHAIN	2.37896	0.000325508
NC000026_20217FS000004285	NcORF-00514	RNA helicase (UPF2 interacting domain (3.70E-008)	E. cuniculi: INVOLVED IN mRNA DECAY CONTROL (DNA2/NAM7 HELICASE FAMILY)	2.38102	0.00172864
NC000175_7705FS000005558	NcORF-01589	ThiF family (8.00E-043)	E. cuniculi: UBIQUITIN-ACTIVATING ENZYME E1	2.39033	0.00136687
NC000084_11825FS000003971	NcORF-01097	Tubulin/FtsZ family, GTPase domain (2.20E-098)	E. cuniculi: TUBULIN BETA CHAIN	2.39628	0.00133743
NC000023_21337FS000008524	NcORF-00474	Histone deacetylase domain (5.70E-100)	E. cuniculi: HISTONE DEACETYLASE 1	2.41661	0.0178138
NC000084_11825FS000003491	NcORF-01097	Tubulin/FtsZ family, GTPase domain (2.20E-098)	E. cuniculi: TUBULIN BETA CHAIN	2.41885	0.00436985
NC000505_2693FS000002134	NcORF-02189	ATPase family associated with various (4.30E-004)	E. cuniculi: 26S PROTEASOME REGULATORY SUBUNIT 4	2.43241	0.000290406
NC000009_29490FS000011546	NcORF-00226	RNA polymerase Rpb1, domain (2.50E-089)	E. cuniculi: DNA-DIRECTED RNA POLYMERASE I	2.43734	0.00750546
NC000001_65607FS000059978	NcORF-00041	RNA polymerase Rpb2, domain (9.30E-159)	E. cuniculi: DNA-DIRECTED RNA POLYMERASE III SUBUNIT 2 (130kDa SUBUNIT)	2.44048	0.0070499
NC000007_29952FS000000555	NcORF-00188	ATPase family associated with various cellu (8.20E-003)	E. cuniculi: 26S PROTEASOME REGULATORY SUBUNIT 6A (TAT-BINDING PROTEIN 1)	2.45528	0.00108824
NC000010_28743FS000009602	NcORF-00245	Ribosomal Proteins L2, C-terminal doma (2.30E-033)	E. cuniculi: 60S ribosomal protein L8	2.45556	0.0013677
NC000262_5409FS000004617	NcORF-01825	Tubulin/FtsZ family, GTPase domain (4.20E-102)	E. cuniculi: TUBULIN ALPHA CHAIN	2.45717	0.00934307
NC000247_5648FS000000893	NcORF-01800	RNA polymerase Rpb1, domain (9.70E-166)	E. cuniculi: DNA-DIRECTED RNA POLYMERASE II	2.45723	0.0102702
NC000122_9917FS000004357	NcORF-01354	ATP synthase alpha/beta family, nucleot (1.60E-017)	E. cuniculi: VACUOLAR ATP SYNTHASE CATALYTIC SUBUNIT A (67 kDa)	2.46742	0.000444322
NC000193_7106FS000003776	NcORF-01655	Metallo-beta-lactamase superfamily (7.50E-015)	E. cuniculi: similarity to HYPOTHETICAL PROTEIN Y162_METJA	2.47226	0.00783223
NC000439_3061FS000001183	NcORF-02114	Hsp70 protein (6.20E-208)	E. cuniculi: HEAT SHOCK RELATED 70kDa PROTEIN (HSP 70 FAMILY)	2.51345	0.000277182
NC000084_11825FS000004131	NcORF-01097	Tubulin/FtsZ family, GTPase domain (2.20E-098)	E. cuniculi: TUBULIN BETA CHAIN	2.53365	0.000169881
NC000068_14616FS000001729	NcORF-00978	WD domain, G-beta repeat (3.40E-002)	E. cuniculi: GUANINE NUCLEOTIDE BINDING PROTEIN BETA SUBUNIT	2.53552	0.00135812
NC000016_24848FS000000814	NcORF-00344	TCP-1/cpn60 chaperonin family (1.80E-006)	E. cuniculi: T COMPLEX PROTEIN 1 EPSILON SUBUNIT	2.53598	0.0028374
NC000021_21707FS000005291	NcORF-00435	Rad51 (3.20E-197)	E. cuniculi: DNA REPAIR PROTEIN RAD51 HOMOLOG	2.56508	0.000714522
NC000003_44937FS000015303	NcORF-00087	Elongation factor Tu GTP binding domain (2.20E-063)	E. cuniculi: TRANSLATION ELONGATION FACTOR 2	2.56995	0.00521696
NC000006_35708FS000026859	NcORF-00182	Chitin synthase (4.60E-242)	E. cuniculi: chitin synthase I	2.57022	0.00687572
NC000023_21337FS000013549	NcORF-00479	ATPase family associated with various (3.50E-003)	E. cuniculi: SEC18-LIKE VESICULAR FUSION PROTEIN	2.5743	0.00370401
NC000010_28743FS000005231	NcORF-00242	SNF2 family N-terminal domain (5.60E-101)	E. cuniculi: helicase DNA-binding protein	2.58804	0.000115705
NC000022_21344FS000012157	NcORF-00458	Core histone H2A/H2B/H3/H4 (2.80E-022)	E. cuniculi: HISTONE H3	2.60456	0.000479156
NC000022_21344FS000014194	NcORF-00460	Calcineurin-like phosphoesterase (1.90E-040)	E. cuniculi: SER/THR PROTEIN PHOSPHATASE 2-A	2.63161	0.000274131
NC000084_11825FS000004311	NcORF-01097	Tubulin/FtsZ family, GTPase domain (2.20E-098)	E. cuniculi: TUBULIN BETA CHAIN	2.63188	0.000121972
NC000247_5648FS000000848	NcORF-01800	RNA polymerase Rpb1, domain (9.70E-166)	E. cuniculi: DNA-DIRECTED RNA POLYMERASE II	2.63552	0.0014451
NC000022_21344FS000014334	NcORF-00460	Calcineurin-like phosphoesterase (1.90E-040)	E. cuniculi: SER/THR PROTEIN PHOSPHATASE 2-A	2.63658	0.00150182
NC000127_9606FS000008792	NcORF-01383	ATPase family associated with various (8.50E-075)	E. cuniculi: HSP 101 RELATED PROTEIN	2.6778	0.00250286
NC000083_11868FS000005583	NcORF-01092	ATPase family associated with various (1.30E-085)	E. cuniculi: ATPase	2.72	0.000432214
NC000415_3289FS000002017	NcORF-02085	Hsp70 protein (1.50E-058)	E. cuniculi: similarity to HSP70-RELATED PROTEIN	2.74657	0.000139777
NC000083_11868FS000005978	NcORF-01092	ATPase family associated with various (1.30E-085)	E. cuniculi: ATPase	2.76201	0.000739944
NC000295_4886FS000000958	NcORF-01897	Elongation factor Tu GTP binding domain (4.20E-064)	E. cuniculi: TRANSLATION ELONGATION FACTOR 1 ALPHA	2.80447	0.00185751
NC000084_11825FS000003341	NcORF-01097	Tubulin/FtsZ family, GTPase domain (2.20E-098)	E. cuniculi: TUBULIN BETA CHAIN	2.92572	3.17087e-05
NC000048_16997FS000008505	NcORF-00785	.	E. cuniculi: similarity to HYPOTHETICAL WD-REPEAT PROTEIN YN57_yeast	2.93054	4.34405e-05
NC000010_28743FS000006196	NcORF-00242	SNF2 family N-terminal domain (5.60E-101)	E. cuniculi: helicase DNA-binding protein	2.95541	7.82935e-05
NC000084_11825FS000004156	NcORF-01097	Tubulin/FtsZ family, GTPase domain (2.20E-098)	E. cuniculi: TUBULIN BETA CHAIN	3.00957	3.17087e-05
NC000005_36805FS000006199	NcORF-00142	Peptidase family M1 (1.70E-005)	E. cuniculi: glutamyl aminopeptidase	3.03002	0.000232192
NC000070_13550FS000004035	NcORF-00998	TCP-1/cpn60 chaperonin family (2.90E-131)	E. cuniculi: T COMPLEX PROTEIN 1 ALPHA SUBUNIT	3.03627	2.47535e-05
NC000023_21337FS000013564	NcORF-00479	ATPase family associated with various (3.50E-003)	E. cuniculi: SEC18-LIKE VESICULAR FUSION PROTEIN	3.06653	2.47535e-05
NC000024_20906FS000010910	NcORF-00493	TCP-1/cpn60 chaperonin family (3.00E-105)	E. cuniculi: T complex protein 1 subunit beta	3.06703	7.82935e-05
NC000084_11825FS000003546	NcORF-01097	Tubulin/FtsZ family, GTPase domain (2.20E-098)	E. cuniculi: TUBULIN BETA CHAIN	3.06782	2.41413e-05
NC000127_9606FS000008777	NcORF-01383	ATPase family associated with various (8.50E-075)	E. cuniculi: HSP 101 RELATED PROTEIN	3.08232	0.000443894
NC000247_5648FS000002524	NcORF-01800	RNA polymerase Rpb1, domain (9.70E-166)	E. cuniculi: DNA-DIRECTED RNA POLYMERASE II	3.1238	0.000479156
NC000084_11825FS000003506	NcORF-01097	Tubulin/FtsZ family, GTPase domain (2.20E-098)	E. cuniculi: TUBULIN BETA CHAIN	3.17549	1.28246e-05
NC000007_29952FS000000860	NcORF-00188	ATPase family associated with various cellu (8.20E-003)	E. cuniculi: 26S PROTEASOME REGULATORY SUBUNIT 6A (TAT-BINDING PROTEIN 1)	3.18035	1.4396e-05
NC000522_2607FS000002315	NcORF-02208	Ribosomal protein S11 (3.40E-022)	E. cuniculi: 40S RIBOSOMAL PROTEIN S14	3.20562	0.00226053
NC000029_19847FS000010850	NcORF-00556	Ribosomal L37ae protein family (8.30E-035)	E. cuniculi: 60S RIBOSOMAL PROTEIN L37A (L43)	3.23131	3.84979e-05
NC000029_19847FS000010765	NcORF-00556	Ribosomal L37ae protein family (8.30E-035)	E. cuniculi: 60S RIBOSOMAL PROTEIN L37A (L43)	3.26127	7.39081e-05
NC000175_7705FS000005578	NcORF-01589	ThiF family (8.00E-043)	E. cuniculi: UBIQUITIN-ACTIVATING ENZYME E1	3.26733	0.000133874
NC000169_7776FS000002077	NcORF-01570	Glyceraldehyde 3-phosphate dehydrogenas (9.00E-083)	E. cuniculi: GLYCERALDEHYDE-3-PHOSPHATE DEHYDROGENASE	3.33449	6.89318e-06
NC000001_65607FS000019100	NcORF-00015	ATPase family associated with various (5.20E-003)	E. cuniculi: 26S PROTEASOME REGULATORY SUBUNIT 7	3.34907	0.000210786
NC000039_18336FS000016397	NcORF-00687	Bromodomain (1.60E-022)	E. cuniculi: TRANSCRIPTION INITIATION FACTOR TFIID 111kDa SUBUNIT	3.34962	7.22731e-05
NC000017_24761FS000009277	NcORF-00374	Hydroxymethylglutaryl-coenzyme A synt (3.80E-053)	E. cuniculi: 3-HYDROXY-3-METHYLGLUTARYL-CoA SYNTHASE 2	3.36888	4.77639e-06
NC000084_11825FS000004281	NcORF-01097	Tubulin/FtsZ family, GTPase domain (2.20E-098)	E. cuniculi: TUBULIN BETA CHAIN	3.37186	5.78306e-05
NC000001_65607FS000019120	NcORF-00015	ATPase family associated with various (5.20E-003)	E. cuniculi: 26S PROTEASOME REGULATORY SUBUNIT 7	3.3778	6.33136e-06
NC000007_29952FS000001165	NcORF-00188	ATPase family associated with various cellu (8.20E-003)	E. cuniculi: 26S PROTEASOME REGULATORY SUBUNIT 6A (TAT-BINDING PROTEIN 1)	3.41005	3.17087e-05
NC000075_12577FS000001857	NcORF-01025	RNA polymerase Rpb2, domain (8.50E-193)	E. cuniculi: DNA-DIRECTED RNA POLYMERASE II SECOND LARGEST SUBUNIT	3.41451	0.000151709
NC000007_29952FS000000585	NcORF-00188	ATPase family associated with various cellu (8.20E-003)	E. cuniculi: 26S PROTEASOME REGULATORY SUBUNIT 6A (TAT-BINDING PROTEIN 1)	3.41748	1.82071e-05
NC000001_65607FS000058217	NcORF-00041	RNA polymerase Rpb2, domain (9.30E-159)	E. cuniculi: DNA-DIRECTED RNA POLYMERASE III SUBUNIT 2 (130kDa SUBUNIT)	3.43301	1.58305e-05
NC000023_21337FS000008504	NcORF-00474	Histone deacetylase domain (5.70E-100)	E. cuniculi: HISTONE DEACETYLASE 1	3.44476	2.78083e-05
NC000084_11825FS000004106	NcORF-01097	Tubulin/FtsZ family, GTPase domain (2.20E-098)	E. cuniculi: TUBULIN BETA CHAIN	3.48232	3.07886e-06
NC000169_7776FS000001942	NcORF-01570	Glyceraldehyde 3-phosphate dehydrogenas (9.00E-083)	E. cuniculi: GLYCERALDEHYDE-3-PHOSPHATE DEHYDROGENASE	3.48459	5.57752e-06
NC000001_65607FS000029176	NcORF-00021	Ribosomal protein L11, RNA binding do (4.00E-005)	E. cuniculi: 60S RIBOSOMAL PROTEIN L12	3.53912	5.57752e-06
NC000010_28743FS000005506	NcORF-00242	SNF2 family N-terminal domain (5.60E-101)	E. cuniculi: helicase DNA-binding protein	3.57381	0.000203852
NC000037_18421FS000001312	NcORF-00658	Peptidase family M1 (2.50E-150)	E. cuniculi: glutamyl aminopeptidase	3.60221	4.19543e-05
NC000024_20906FS000010890	NcORF-00493	TCP-1/cpn60 chaperonin family (3.00E-105)	E. cuniculi: T complex protein 1 subunit beta	3.65254	3.78958e-05
NC000026_20217FS000004310	NcORF-00514	RNA helicase (UPF2 interacting domain (3.70E-008)	E. cuniculi: INVOLVED IN mRNA DECAY CONTROL (DNA2/NAM7 HELICASE FAMILY)	3.72479	1.43118e-05
NC000072_13066FS000012151	NcORF-01017	Ribonucleotide reductase, barrel doma (1.00E-267)	E. cuniculi: RIBONUCLEOSIDE DIPHOSPHATE REDUCTASE	3.76349	2.08246e-05
NC000071_13320FS000002731	NcORF-01005	MCM2/3/5 family (2.90E-209)	E. cuniculi: DNA REPLICATION LICENSING FACTOR OF THE MCM FAMILY MCM5	3.77125	4.92804e-05
NC000247_5648FS000002499	NcORF-01800	RNA polymerase Rpb1, domain (9.70E-166)	E. cuniculi: DNA-DIRECTED RNA POLYMERASE II	3.80511	6.33136e-06
NC000023_21337FS000013314	NcORF-00479	ATPase family associated with various (3.50E-003)	E. cuniculi: SEC18-LIKE VESICULAR FUSION PROTEIN	3.81793	5.67558e-06
NC000022_21344FS000014319	NcORF-00460	Calcineurin-like phosphoesterase (1.90E-040)	E. cuniculi: SER/THR PROTEIN PHOSPHATASE 2-A	3.84747	2.97425e-06
NC000222_6362FS000004490	NcORF-01743	Actin (5.40E-202)	E. cuniculi: actin	4.02463	1.00362e-06
NC000063_15153FS000010031	NcORF-00936	Radical SAM superfamily (4.90E-015)	E. cuniculi: similarity to HYPOTHETICAL PROTEIN YB36_METJA	4.08356	1.58305e-05
NC000001_65607FS000001719	NcORF-00002	AN1-like Zinc finger (3.70E-006)	E. cuniculi: hypothetical protein ECU04_0270	4.14118	5.66838e-06
NC000003_44937FS000014307	NcORF-00087	Elongation factor Tu GTP binding domain (2.20E-063)	E. cuniculi: TRANSLATION ELONGATION FACTOR 2	4.16603	8.80338e-07
NC000037_18421FS000001327	NcORF-00658	Peptidase family M1 (2.50E-150)	E. cuniculi: glutamyl aminopeptidase	4.22043	3.30066e-06
NC000122_9917FS000004432	NcORF-01354	ATP synthase alpha/beta family, nucleot (1.60E-017)	E. cuniculi: VACUOLAR ATP SYNTHASE CATALYTIC SUBUNIT A (67 kDa)	4.28399	2.40486e-06
NC000247_5648FS000000873	NcORF-01800	RNA polymerase Rpb1, domain (9.70E-166)	E. cuniculi: DNA-DIRECTED RNA POLYMERASE II	4.29596	4.75782e-05
NC000122_9917FS000004412	NcORF-01354	ATP synthase alpha/beta family, nucleot (1.60E-017)	E. cuniculi: VACUOLAR ATP SYNTHASE CATALYTIC SUBUNIT A (67 kDa)	4.32908	1.00362e-06
NC000023_21337FS000013589	NcORF-00479	ATPase family associated with various (3.50E-003)	E. cuniculi: SEC18-LIKE VESICULAR FUSION PROTEIN	4.37187	7.33676e-07
NC000075_12577FS000001057	NcORF-01025	RNA polymerase Rpb2, domain (8.50E-193)	E. cuniculi: DNA-DIRECTED RNA POLYMERASE II SECOND LARGEST SUBUNIT	4.42049	1.00362e-06
NC000038_18383FS000000999	NcORF-00667	RNA polymerase Rpb2, domain (6.50E-134)	E. cuniculi: DNA-DIRECTED RNA POLYMERASE I, SECOND LARGEST SUBUNIT	4.42303	2.40486e-06
NC000071_13320FS000002746	NcORF-01005	MCM2/3/5 family (2.90E-209)	E. cuniculi: DNA REPLICATION LICENSING FACTOR OF THE MCM FAMILY MCM5	4.42799	1.67932e-06
NC000003_44937FS000015338	NcORF-00087	Elongation factor Tu GTP binding domain (2.20E-063)	E. cuniculi: TRANSLATION ELONGATION FACTOR 2	4.4889	6.5078e-07
NC000047_17039FS000013569	NcORF-00774	Hydroxymethylglutaryl-coenzyme A reductas (1.30E-061)	E. cuniculi: 3-HYDROXY-3-METHYLGLUTARYL CoA REDUCTASE	4.54463	5.65911e-07
NC000122_9917FS000004192	NcORF-01354	ATP synthase alpha/beta family, nucleot (1.60E-017)	E. cuniculi: VACUOLAR ATP SYNTHASE CATALYTIC SUBUNIT A (67 kDa)	4.55916	5.65911e-07
NC000063_15153FS000010021	NcORF-00936	Radical SAM superfamily (4.90E-015)	E. cuniculi: similarity to HYPOTHETICAL PROTEIN YB36_METJA	4.64681	1.1315e-06
NC000022_21344FS000012182	NcORF-00458	Core histone H2A/H2B/H3/H4 (2.80E-022)	E. cuniculi: HISTONE H3	4.69274	1.00362e-06
NC000127_9606FS000007827	NcORF-01383	ATPase family associated with various (8.50E-075)	E. cuniculi: HSP 101 RELATED PROTEIN	4.77641	4.30442e-07
NC000122_9917FS000004207	NcORF-01354	ATP synthase alpha/beta family, nucleot (1.60E-017)	E. cuniculi: VACUOLAR ATP SYNTHASE CATALYTIC SUBUNIT A (67 kDa)	4.8166	4.30442e-07
NC000022_21344FS000012202	NcORF-00458	Core histone H2A/H2B/H3/H4 (2.80E-022)	E. cuniculi: HISTONE H3	4.81785	5.65911e-07
